# Supplementary material for: Cyclic GMP-AMP Synthase (cGAS) Deletion Promotes Less Prominent Inflammatory Macrophages and Sepsis Severity in Catheter-Induced Infection and LPS Injection Models
Source: Int J Mol Sci. 2025 May 24;26(11):5069. doi: 10.3390/ijms26115069 (PMC12154408; doi:10.3390/ijms26115069)
Supplement: Supplementary file 1 [file ijms-26-05069-s001.zip]

Archive with 1 entries (1 files):
- ijms-3566469-supplementary.pdf
